# Supplementary material for: Design of A Highly Sensitive, Low-cost Underwater Force Plate to Record Substrate Reaction Forces
Source: Integr Org Biol. 2024 Mar 13;6(1):obae008. doi: 10.1093/iob/obae008 (PMC11193385; doi:10.1093/iob/obae008)
Supplement: obae008_Supplemental_Files [file obae008_supplemental_files.zip]

Archive with 2 entries (2 files):
- SuppFig1_fftgraph.ai
- SuppFig2_axolotl shrimp skate nofilter.ai
